# Supplementary material for: Different genome-wide transcriptome responses of Nocardioides simplex VKM Ac-2033D to phytosterol and cortisone 21-acetate
Source: BMC Biotechnol. 2021 Jan 13;21:7. doi: 10.1186/s12896-021-00668-9 (PMC7807495; doi:10.1186/s12896-021-00668-9)
Supplement: Supplementary file 2 — Additional file 2: Supplementary Table S4. DEGs and operons. [file 12896_2021_668_MOESM2_ESM.xls]

## Sheet: Title page
Different genome-wide transcriptome responses of Nocardioides simplex VKM Ac-2033D to phytosterol and cortisone-21-acetate
Victoria Yu. Shtratnikova1, Mikhail I. Sсhelkunov2,3, Victoria V. Fokina4,5, Eugeny Y. Bragin4, Andrei A. Shutov4,5, Marina V. Donova4,5.
1Belozersky Institute of Physico-Chemical Biology, Lomonosov Moscow State University, Leninskie gory, h. 1, b. 40, Moscow, Russian Federation, 119991
2Skolkovo Institute of Science and Technology, Nobelya str., 3, Moscow, Russian Federation, 121205
3Institute for Information Transmission Problems, Russian Academy of Sciences, Bolshoy Karetny per., h. 19, b. 1, Moscow, Russian Federation, 127994
4G.K. Skryabin Institute of Biochemistry and Physiology of Microorganisms, Federal Research Center “Pushchino Center for Biological Research of the Russian Academy of Sciences”, pr. Nauki, 5, Pushchino, Moscow Region, Russian Federation, 142290
5Pharmins, Ltd., R&D, Institutskaya str., 4, Pushchino, Moscow Region, Russian Federation, 142290

## Sheet: Phyt_inc
Genes with increased expression on phytosterol
Operons 1) predicted by homology with known cholesterol catabolism genes; 2) with predicted transcriptional regulator sites; 3) containing genes with increased expression on phytosterol
						Binding sites
						FIMO, q-value		Ugene, Q parameter
Locus tag	Genes	Annotation	Strand	q-value for Phyt vs C	Expression changes Phyt vs C	KstR	KstR2	KstR	KstR2	New predicted motifs
KR76_01150		oxidoreductase	+			0.000109		93.5
KR76_01155		hypothetical protein	+
KR76_02525		luciferase family protein	-				8.1e-05		98.4
KR76_02530		hypothetical protein	+				8.1e-05		98.4
KR76_02550		3-ketoacyl-(acyl-carrier-protein) reductase fabG	+			0.000303		89.8
KR76_02555		putative oxidoreductase/short-chain dehydrogenase	+
KR76_02655	kstD1	3-ketosteroid-delta-1-dehydrogenase	-	1.01337e-07	5.2	0.000182		90.6
KR76_02660		hypothetical protein	-
KR76_02665		LSU ribosomal protein L36p	-
KR76_03185		L-aspartate oxidase	-			0.000601
KR76_03190		NADH:flavin oxidoreductase, Old Yellow Enzyme family	+			0.000601			85.1
KR76_03195		hypothetical protein	-			0.000109		87.6
KR76_03200		diacylglycerol kinase	+			0.000109		87.6
KR76_03205		7-alpha-hydroxysteroid dehydrogenase	+
KR76_03210		beta-lactamase	+
KR76_03900		2-oxoglutarate oxidoreductase, alpha subunit	-			6.91e-05		90.9
KR76_03905	cysP	sulfate and thiosulfate binding protein CysP	+			6.91e-05		90.9
KR76_03910	cysT	sulfate transport system permease protein CysT	+
KR76_03915	cysW	sulfate transport system permease protein CysW	+
KR76_03920	cysA	sulfate and thiosulfate import ATP-bindingprotein CysA	+
KR76_04355		Ferric iron ABC transporter, ATP-binding protein	-
KR76_04360		Iron (III)-transport system permease HitB	-
KR76_04365		Iron(III) ABC transporter, periplasmic-binding protein	-
KR76_04370		Long-chain-fatty-acid--CoA ligase	-
KR76_04375		hypothetical protein	-	7.17056e-09	5.38889
KR76_04380		hypothetical protein	-
KR76_04920		hypothetical protein	-
KR76_04925		hydride transferase 1 (fragment)	-					88.8
KR76_04930		transcriptional regulator, TetR family	+					88.8
KR76_04935	cyp123	putative cytochrome P450 hydroxylase	+
KR76_04940		short chain dehydrogenase	+
KR76_04945	cyp51	cytochrome P450 51	+
KR76_04950		ferredoxin	+
KR76_04955		hypothetical protein	+
KR76_04960		aldehyde dehydrogenase	+
KR76_06775		transcriptional regulator, TetR family	-			0.00051		95.1
KR76_06780		phosphotransferase	+	6.93926e-06	5.6	0.00051		95.1
KR76_06785		hypothetical protein	+	3.15833e-05	4.11111
KR76_06790		aldehyde dehydrogenase	+	7.47722e-22	7.27273
KR76_06830		hypothetical protein	+			3.43e-05		94
KR76_06835		FAD-dependent pyridine nucleotide-disulfide oxidoreductase	+
KR76_06840	fadD4	O-succinylbenzoic acid-CoA ligase fadD4	+
KR76_07630		transcriptional regulator, TetR family	-				0.00149		92.5
KR76_07635	fabG	3-ketoacyl-(acyl-carrier-protein) reductase fabG	+				0.00149		92.5
KR76_07645	fadE2	acyl-CoA dehydrogenase FadE2	+
KR76_07650		ABC transporter ATP-binding protein	+
KR76_08030		hypothetical protein	+	0.000538142	3.75
KR76_08485	echA8	enoyl-CoA hydratase echA8	-	0.000482932	4.66667	0.00487		89.8
KR76_09470	fadA6	acetyl-CoA acetyltransferase fadA6	+
KR76_09550		cholesterol oxidase	-	1.17957e-46	10.0667	0.00491		86.9
KR76_09915		3-alpha-hydroxysteroid dehydrogenase	-			0.00512		88.5
KR76_09920	helZ	helicase HelZ	+			0.00512		88.5
KR76_09925		hypothetical protein	+
KR76_09930	sigJ	RNA polymerase sigma factor SigJ	+
KR76_10020		hypothetical protein	+			4.81e-05		92.7
KR76_10025		lysophospholipid acyltransferases (LPLATs) of glycerophospholipid biosynthesis: MGAT-like	+
KR76_10030	fadD12	acyl-CoA synthetase fadD12	+
KR76_10035		wax ester synthase/acyl-CoA:diacylglycerol acyltransferase	+
KR76_10040		beta-ketoadipate enol-lactone hydrolase	+
KR76_10850		hypothetical protein	-				0.00225
KR76_10880		hypothetical protein	+			0.000132		90
KR76_10885		alcohol dehydrogenase	+	0.00551289	3.375
KR76_11475		hypothetical protein	-	1.05479e-38	12.4462	0.000601		88.6
KR76_11480		phosphoribosylformimino-5-aminoimidazole carboxamide ribotide isomerase	+			0.000601		88.6
KR76_11485	hisF	imidazole glycerol phosphate synthase cyclase subunit HisF	+
KR76_11490		hypothetical protein	+
KR76_12190		ion transport 2 domain protein	-			0.000335		92.8
KR76_12195	yrbEA	conserved hypothetical integral membrane protein YrbEA	+	3.64213e-14	7.42857	0.000335		92.8
KR76_12200	yrbEB	conserved hypothetical integral membrane protein YrbEB	+
KR76_12205	mceA	MCE-family protein MceA	+	8.7212e-08	5.14286
KR76_12210	mceB	MCE-family protein MceB	+	7.881e-14	6.375
KR76_12215	mceC	MCE-family protein MceC	+	2.28597e-19	8
KR76_12220	mceD	MCE-family protein MceD	+	3.95172e-53	11.5
KR76_12225	lpr	MCE-family lipoprotein Lpr	+	7.31307e-110	14.7
KR76_12230	mceF	MCE-family protein MceF	+	7.26588e-27	8.03448
KR76_12235		hypothetical protein	+
KR76_12240		hypothetical protein	+
KR76_12245		thioredoxin reductase TRXB2	+			4.81e-05		96.9
KR76_12250		pyridoxamine 5'-phosphate oxidase	+
KR76_12255	fdxD	putative ferredoxin	+
KR76_12260	hsd4A	3-ketoacyl-(acyl-carrier-protein) reductase	+
KR76_12265	fabG3	3-alpha-(or 20-beta)-hydroxysteroid dehydrogenase	+
KR76_12270	kstR	transcriptional regulator, TetR family	-			0.0295		86.9	92.5
KR76_12275		putative glycosyl transferase	+			0.0295		86.9
KR76_12280		putative methyltransferase	+
KR76_12285		prenyltransferase	+
KR76_12290		putative secreted protein	-			4.81e-05		97.3
KR76_12295	chsE3 (fadE34)	acyl-CoA dehydrogenase FADE34	+	0.000130654	3.71429	4.81e-05		97.3
KR76_12305		hypothetical protein	-
KR76_12310	lipO	esterase LipO	-			0.000102		87.7
KR76_12315		wax ester synthase/acyl-CoA:diacylglycerol acyltransferase	+			0.000102		87.7
KR76_12320		beta-ketoadipate enol-lactone hydrolase	-			3.43e-05		96.9
KR76_12325	chsE2 (fadE29)	acyl-CoA dehydrogenase FADE29	+	4.40908e-06	4.22222	3.43e-05		96.9
KR76_12330	chsH2	steroid enoyl-CoA hydratase	+	0.000664183	4.27273
KR76_12335		acyl dehydratase	+
KR76_12340	chsH1	steroid enoyl-CoA hydratase	+	0.000441358	4.88889
KR76_12345	ltp2	putative thiolase	+	7.48472e-06	4.57143
KR76_12875		TesB-like acyl-CoA thioesterase 4	+			4.81e-05		92.8
KR76_13005		dihydrodipicolinate reductase	+	1.35243e-20	8.33333	5.11e-05		88.6
KR76_13010		carboxymuconolactone decarboxylase	+	7.00275e-25	10.25
KR76_13025	fadE24	acyl-CoA dehydrogenase FADE24	+
KR76_13030	fadE23	acyl-CoA dehydrogenase FADE23	+						86
KR76_13035		DNA-directed RNA polymerase subunit sigma	+
KR76_13040		hypothetical protein	+
KR76_13555		transcriptional regulator, TetR family	+
KR76_13560		3-alpha-(or 20-beta)-hydroxysteroid dehydrogenase	+
KR76_13895		hypothetical protein	-			0.00116		92.4
KR76_13900		hypothetical protein	+			0.00116		92.4
KR76_14160	kshB	3-ketosteroid-9-alpha-hydroxylase	-
KR76_14170	kshA	3-ketosteroid-9-alpha-hydroxylase	-	2.24273e-55	10.9091	6.88e-05		88.7
KR76_14175	chsE4 (fadE26)	acyl-CoA dehydrogenase FADE26	+	1.87711e-46	13.2	6.88e-05		88.7
KR76_14180	chsE5 (fadE27)	acyl-CoA dehydrogenase FADE27	+	1.28153e-24	9.14286
KR76_14185	fadD17	acyl-CoA synthetase fadD17	+
KR76_14200		short-chain dehydrogenase/reductase SDR	-
KR76_14205		acyl‐CoA dehydrogenase	-	1.80686e-22	7.14286
KR76_14210	fadD19	acyl-CoA synthetase fadD19	-	1.04734e-44	9.75	4.81e-05		86.7
KR76_14215	echA19	enoyl-CoA hydratase echA19	+	4.82722e-14	7.28571	4.81e-05		86.7
KR76_14255	fadD8	acyl-CoA synthetase fadD8	-	1.99389e-16	8	0.000101		94.9
KR76_14260	yqeB	uncharacterized protein yqeB	+			0.000101		94.9
KR76_14265		hypothetical protein	-
KR76_14270		coenzyme F420-dependent oxidoreductase	-			6.16e-05		89.6
KR76_14275		hypothetical protein	+	2.96298e-54	16.5	6.16e-05		89.6
KR76_14280	ltp4	acetyl-CoA acetyltransferase ltp4	+	7.70943e-68	14.6
KR76_14285	ltp3	acetyl-CoA acetyltransferase ltp3	+	9.15285e-129	18.1667
KR76_14290		hypothetical protein	+
KR76_14295		methionine aminopeptidase	+
KR76_14300		hypothetical protein	+
KR76_14315		hypothetical protein	-
KR76_14320		hypothetical protein	-
KR76_14325		two component system response sensor kinase membrane associated PHOR	-
KR76_14330	tcrA	two component DNA binding transcriptional regulatory protein TCRA	-
KR76_14335	cyp125	cytochrome P450 125	-	0	31.2353	3.43e-05		88,7; 89,8
KR76_14340	fadA5	acetyl_CoA_acetyltransferase fadA5	+	1.20037e-14	6.71429	3.43e-05		88,7; 89,8
KR76_14350		short chain dehydrogenase	-	1.47568e-93	13.625
KR76_14355		short chain dehydrogenase	-	4.85442e-15	6.75		5.54e-06		86,6; 91,2
KR76_14360	echA20	enoyl-CoA hydratase echA20	+	2.10969e-46	10.5833		5.54e-06		86,6; 91,2
KR76_14365	ipdA	CoA-transferase subunit alpha	+	4.58274e-124	15.75
KR76_14370	ipdB	CoA-transferase subunit beta	+	9.69916e-79	13.4615
KR76_14375	ipdC	5-OH HIC-CoA reductase	+	5.50834e-119	15.4545
KR76_14430	fadA6	acetyl-CoA acetyltransferase fadA6	-	1.37379e-88	13.4
KR76_14435	ipdF	5-Oxo HIC-CoA oxidase	-	8.0433e-59	11.1875
KR76_14440	fadE30	acyl-CoA dehydrogenase FADE30	-	8.08754e-20	7.5		4.73e-06		86,6; 91,2
KR76_14445	fadE31	acyl-CoA dehydrogenase FADE31	+	6.66713e-40	9.4		4.73e-06		86,6; 91,2
KR76_14450	fadE32	acyl-CoA dehydrogenase FADE32	+	4.71096e-41	12
KR76_14455	fadE33	acyl-CoA dehydrogenase FADE33	+	5.64526e-24	9
KR76_14460		hypothetical protein	-
KR76_14465	hsaB	flavin reductase	-
KR76_14470	hsaC	2,3-dihydroxybiphenyl 1,2-dioxygenase	-	3.4444e-60	11.1538
KR76_14475	hsaD	2-hydroxy-6-oxo-6-phenylhexa-2,4-dienoatehydrolase	-	1.27469e-17	6.84615
KR76_14480	hsaA	oxidoreductase	-	1.16421e-25	7.94118	1.49e-05		94.9
KR76_14485	hsaF	4-hydroxy-2-oxovalerate aldolase	-	4.78083e-07	4.75
KR76_14490	hsaG	acetaldehyde dehydrogenase, acetylating	-	1.50297e-09	6.8
KR76_14495	bphE3	hydratase	-			0.000104		95.5
KR76_14500	kstD3	3-ketosteroid-delta-1-dehydrogenase	+	1.11675e-12	6.66667	0.000104		95.5
KR76_14505	hsd4B	3-alpha,7-alpha, 12-alpha-trihydroxy-5-beta-cholest-24-enoyl-CoA hydratase	+	1.48965e-05	4.3
KR76_16145	baiE	bile acid 7-alpha dehydratase BaiE	+			0.000102		91.8
KR76_16150		membrane protein	+
KR76_16155		glutathione S-transferase	+
KR76_16160		HNH endonuclease	+
KR76_18600		hypothetical protein	+				0.000405		91.2
KR76_18605		transcriptional regulator, TetR family	-				0.000405		91.2
KR76_18610		sulfate-transport ATP-binding protein ABC transporter CysA1	-
KR76_18615		ABC-type nitrate/sulfonate/bicarbonate transport system, ATPase component	-
KR76_18620		alkanesulfonates transport system permease protein	-
KR76_18625		ABC transporter substrate-binding protein	-
KR76_18635		alpha-methylacyl-CoA racemase	-
KR76_18640		short-chain dehydrogenase/reductase SDR	-
KR76_19205		CHAD domain containing protein	-
KR76_19210		5-nucleotidase SurE	-			0.00102		88.4
KR76_19215	lysR	putative lysR-type transcriptional regulator	+			0.00102		88.4
KR76_19220	marR	transcriptional regulator, MarR family	+
KR76_20760		putative nonspecific lipid-transfer protein	-	3.47846e-78	12.3636
KR76_20765		benzoylsuccinyl-CoA thiolase	-	2.79295e-18	10.2		0.00028		86,6; 87,7
KR76_21460		OsmC/Ohr family protein	-			0.00017		87.7
KR76_21465		long-chain-fatty-acid-CoA ligase	+	1.80716e-05	4.6	0.00017		87.7
KR76_21470		hypothetical protein	+
KR76_21600	gabD2	succinic semialdehyde dehydrogenase gabD2	-	1.30683e-31	8.18182
KR76_21605		choline dehydrogenase	-	1.1994e-31	8.625	0.000399		96
KR76_21610		pyridoxal kinase	+			0.000399		96
KR76_21615		hypothetical protein	+
KR76_21620		regulatory protein	+
KR76_21625		regulatory protein	+
KR76_21630		hypothetical protein	+
KR76_21840		polyketide cyclase	-
KR76_21845		putative membrane protein	-
KR76_21850		short chain dehydrogenase	-			0.00834
KR76_21945		tRNA-Gln		8.28522e-13	7
KR76_22540	udgA	UDP-glucose 6-dehydrogenase UdgA	-
KR76_22545		ATPase	-			0.00615		91.8
KR76_22550		sulfate adenylyltransferase subunit 2	+			0.00615		91.8
KR76_22555		sulfate adenylyltransferase subunit 1	+
KR76_23060		PhnO protein	-			0.000689
KR76_23065		thioesterase superfamily protein	+			0.000689
KR76_23525	purA	adenylosuccinate synthetase purA	-			3.64e-05		88.6
KR76_23530	ksdI	steroid delta-isomerase	+	4.93962e-21	10	3.64e-05		88.6
KR76_23770		hypothetical protein	-
KR76_23775		hypothetical protein	-
KR76_23780	ddn	Deazaflavin-dependent nitroreductase Ddn	-			0.000103		93.5
KR76_23785		oxidoreductase	+	1.74516e-07	6.25	0.000103		93.5
KR76_23790		hypothetical protein	+
KR76_23805		short-chain dehydrogenase	+	5.2286e-25	10.2	3.43e-05		96.9
KR76_23795		hypothetical protein	+
KR76_23800		hypothetical protein	+
KR76_23805		3-oxoacyl-[acyl-carrier protein] reductase	+
KR76_23810		hypothetical protein	+	6.49563e-13	7.16667
KR76_24120		hypothetical protein	-			0.000429		91.8
KR76_24125		ketosteroid isomerase	+			0.000429		91.8
KR76_24170	bphF3	4-hydroxy-2-oxovalerate aldolase	-	7.63357e-13	5.92857
KR76_24175	bphG3	acetaldehyde dehydrogenase, acetylating	-	3.68155e-15	6.23529
KR76_24180	bphE3	2-keto-4-pentenoate hydratase	-	2.69785e-08	6.66667
KR76_24200		transcriptional regulator, TetR family	+
KR76_24205		nucleoside-diphosphate-sugar epimerase	-				0.00478		86.4
KR76_24250		hypothetical protein	+			6.9e-05		90.9
KR76_24500		Na(+)/H(+) antiporter	-			5.11e-05		91.8
KR76_24505		fumarate reductase/succinate dehydrogenase flavoprotein, N-terminal:FAD dependent oxidoreductase	+	0.00315786	3.375	5.11e-05		91.8
KR76_24545		putative transmembrane protein	+	0.00127418	3.31579
KR76_24550		Ferredoxin	+
KR76_24555		Transcriptional regulator, TetR family	+
KR76_24560		monooxygenase, flavin-binding family	+
KR76_25015	casQ	enoyl-CoA hydratase	-				8.44e-06		85.3
KR76_25020		enoyl-CoA hydratase	+	4.19653e-17	9.4		8.44e-06		85.3
KR76_25045		nitrilotriacetate monooxygenase component B	-
KR76_25050		nitrilotriacetate monooxygenase component A	-
KR76_25055		hypothetical protein	-
KR76_25060		esterase A	-
KR76_25065		short-chain dehydrogenase/reductase SDR	-				0.00028		92.8
KR76_25070		Transcriptional regulator, IclR family	+				0.00028		92.8
KR76_25075		hypothetical protein	-
KR76_25080		carbonic anhydrase, family 3	-	0.000130065	5.16667
KR76_25085		3-alpha-(or 20-beta)-hydroxysteroid dehydrogenase	-	1.64459e-06	6		2.95e-05		100
KR76_25090		glyoxalase family protein	+				2.95e-05		100
KR76_25095		oxidoreductase	-
KR76_25100		short-chain dehydrogenase/reductase SDR	-				1.96e-05		92.5
KR76_25105	ipdA	CoA-transferase subunit alpha	+	4.16729e-169	22		1.96e-05		92.5
KR76_25110	ipdB	CoA-transferase subunit beta	+	7.32982e-134	18.3333
KR76_25115	kstR2	transcriptional regulator, TetR family	-				0.00211		95.1
KR76_25120	fadD3	acyl-CoA synthetase fadD3	+	5.59522e-07	4.46667		0.00211		95.1
KR76_25125		hypothetical protein	+	0.00127418	3.43836
KR76_25130		hypothetical protein	+	0.00541524	3.20536
KR76_25140	fadA3	acetyl-CoA acetyltransferase fadA3	-				1.39e-05		86,6; 90,9
KR76_25145		hypothetical protein	+				1.39e-05		86,6; 90,9
KR76_25150		short-chain dehydrogenase/reductase SDR	+	8.15582e-14	8.6
KR76_25155		short-chain dehydrogenase/reductase SDR	+	8.50672e-20	9.66667
KR76_25180	livF	branched-chain amino acid transport ATP-binding protein LivF	-	9.05614e-35	15
KR76_25185	livG	branched-chain amino acid transport ATP-binding protein LivG	-	2.44282e-39	13
KR76_25190	livH	high-affinity branched-chain amino acid transport system permease protein LivH	-	1.13219e-14	9.66667
KR76_25195		ABC amino acid transporter, substrate-binding component CamA (uptake of 1-beta(2'-propanoate)-3a-alpha-H-4-alpha(3''(R)-hydroxy-3''-propanoate)-7a-beta-methylhexahydro-5-indanone)	-	0	59		0.000261		100; 93,9
							0.000518
							0.00149
							0.000261
							0.000518
KR76_25200		OsmC family protein	+				0.00149		100; 93,9
KR76_26165		SWF/SNF family helicase	-
KR76_26170	helZ	Helicase HelZ, SNF2/RAD54 family	-
KR76_26175		hypothetical protein	-
KR76_26180		dihydrodipicolinate reductase	-			0.000182		94
KR76_27070	kshA	3-ketosteroid-9-alpha-hydroxylase	+	3.1517e-59	14.4
KR76_27075		hypothetical protein	+	2.97717e-06	6.22222
KR76_27080	kshB	3-ketosteroid-9-alpha-hydroxylase	-
KR76_27085	hsaD3	2-hydroxy-6-oxo-6-phenylhexa-2,4-dienoate hydrolase	-
KR76_27090	hsaB3	flavin oxidoreductase	-
KR76_27095	hsaC3	2,3-dihydroxybiphenyl 1,2-dioxygenase	-	9.53114e-194	19.8
KR76_27100		hydroxylase	-	2.78756e-121	17.6667
KR76_27105	marR	transcriptional regulator, MarR family	+
KR76_27110	iclR	transcriptional regulator, IclR family	+	0	24.5263
KR76_27115	kstD1	3-ketosteroid-delta-1-dehydrogenase	+	1.42168e-131	16.6667
KR76_27120		steroid delta-isomerase	+
KR76_27125	kstD2	3-ketosteroid-delta-1-dehydrogenase	-	1.43831e-14	6.4					Acin1; Acin3
KR76_27130		transcriptional regulator, TetR family	+							Acin1; Acin3

## Sheet: Phyt_dec
Genes with decreased expression on phytosterol
Operons 1) predicted by homology with known cholesterol catabolism genes; 2) with predicted transcriptional regulator sites; 3) contatining genes with decreased expression on phytosterol
						New predicted binding motifs
Locus tag	Genes	Annotation	Strand	q-value for Phyt vs C	Expression changes Phyt vs C	Ugene, Meme	FIMO
KR76_00107		Hypothetical protein	+	0.000516525	0.273869
KR76_00220		Hypothetical protein	-				Sitdec1
KR76_00225		Peptidyl-prolyl cis-trans isomerase	+				Sitdec1
KR76_00325		Permease of the drug/metabolite transporter (DMT) superfamily	-	2.45759e-47	0.092233
KR76_00520		Integral membrane protein	-	4.19759e-48	0.0880503	Sitdec1	Sitdec1
KR76_00525		Putative two-component system sensor kinase	+	1.96294e-94	0.0674419	Sitdec1	Sitdec1
KR76_00530		Putative two-component system response regulator	+	2.17574e-32	0.112033
KR76_01380		Pyridoxamine 5'-phosphate oxidase	-	3.1141e-11	0.19802
KR76_01395		Putative two-component system response regulator	-	0.00637251	0.203561
KR76_01390		Osmosensitive K+ channel histidine kinase KdpD	-
KR76_01395		Putative two-component system response regulator	-
KR76_03115		Ketoglutarate semialdehyde dehydrogenase	-
KR76_03120		3-oxoacyl-[acyl-carrier protein] reductase	-
KR76_03125		Transcriptional regulator, GntR family	-
KR76_03130		D-3-phosphoglycerate dehydrogenase	-	0.000400352	0.267442	Sitdec1	Sitdec1
KR76_04425		tRNA-Met	+	9.34926e-08	0.221519
KR76_04485		tRNA-Trp	+	0.00321717	0.319672
KR76_06245		Transcriptional regulator, MarR family	+	1.28617e-10	0.190751
KR76_06250		Putative transporter	+	1.46453e-08	0.15942
KR76_06255		Xanthine/uracil/thiamine/ascorbate permease family protein	+
KR76_06910		YbaK/prolyl-tRNA synthetase associated region	-
KR76_06915		Hypothetical protein	-	0.00647725	0.352273
KR76_06920		PspC domain protein	-
KR76_08365		Conserved membrane protein	+	1.04433e-05	0.202247
KR76_08370		Putative membrane protein	+
KR76_08375		Adenosine deaminase	+
KR76_08380		Glutaryl-CoA dehydrogenase	+
KR76_08410		Hypothetical protein	+	0.00193466	0.291667
KR76_08415		Hypothetical protein	+
KR76_08420		NADP-dependent malic enzyme	+
KR76_08640		Dihydrofolate synthase, Folylpolyglutamate synthase	+				Sitdec1
KR76_08815		Hypothetical protein	+
KR76_08820		Putative secreted protein	+
KR76_08825		Putative membrane protein	+	1.00247e-69	0.08
KR76_08830		Putative metal-dependent phosphoesterases (PHP family)	+	0.000548755	0.3
KR76_08835		Putative integral membrane protein	+
KR76_09040		N-succinyl-L,L-diaminopimelate desuccinylase	-				Sitdec1
KR76_12470		Daunorubicin resistance ABC transporter ATP-binding subunit	-				Sitdec1
KR76_12475		N-acetyl-gamma-glutamyl-phosphate reductase	+	1.70548e-07	0.19863	Sitdec1	Sitdec1
KR76_12480		Hypothetical protein	+	1.57058e-06	0.224852
KR76_12485		Glutamate N-acetyltransferase	+	5.62275e-05	0.230216
KR76_12490		Acetylglutamate kinase	+	4.90355e-06	0.222222
KR76_12495		Acetylornithine aminotransferase	+	0.000103755	0.239669
KR76_12500		Ornithine carbamoyltransferase	+	0.000190554	0.226667
KR76_12505		Arginine pathway regulatory protein ArgR,repressor of arg regulon	+	8.56344e-09	0.19863
KR76_12510		Argininosuccinate synthase	+
KR76_12515		Dihydroneopterin triphosphatepyrophosphohydolase, Putative, Actinobacterial type,NudB-like	+	7.37141e-09	0.204225
KR76_12520		Argininosuccinate lyase	+	0.00169006	0.25
KR76_12525		DNA-3-methyladenine glycosylase II	+
KR76_13495		Putative transporter	-
KR76_13500		Glycerophosphoryl diester phosphodiesterase	-	0.00949684	0.253071
KR76_13505		UDP-N-acetylglucosamine 1-carboxyvinyl transferase	-
KR76_15895		Transcriptional regulator, AraC family	-
KR76_15900		Bona fide RidA/YjgF/TdcF/RutC subgroup	-	0.00862919	0.346667
KR76_17300		Hydrolase, alpha/beta hydrolase fold family	-	0.00112337	0.261438
KR76_17305		2-isopropylmalate synthase	-
KR76_19030		Branched-chain amino acid aminotransferase	-
KR76_19035		3-isopropylmalate dehydrogenase	-
KR76_19040		Hypothetical protein	-	0.000220839	0.258333
KR76_19130		PbrT family lead (Pb2+) uptake porter	-				Sitdec1
KR76_19155		Putative ABC transporter ATP-binding protein	+	1.3021e-59	0.0757576
KR76_19160		Hypothetical protein	+	8.37783e-38	0.0892857
KR76_19945		PE family protein	-
KR76_19950		Butyryl-CoA dehydrogenase	-	2.12609e-07	0.151603
KR76_20070		Fumarate reductase flavoprotein subunit	-	4.88229e-16	0.177778
KR76_20075		3-oxoacyl-[acyl-carrier protein] reductase	-	2.06272e-11	0.188406
KR76_20080		3-oxoacyl-[acyl-carrier protein] reductase	-	1.03544e-06	0.227273
KR76_20085		Cyclase	-	1.20124e-14	0.148148
KR76_22680		Amino acid permease family protein	-				Sitdec1
KR76_22685		Aminotransferase class-III	+			Sitdec1	Sitdec1
KR76_22690		Alcohol dehydrogenase	+
KR76_22695		Hypothetical protein	+
KR76_22700		Hypothetical protein	+
KR76_22705		Carbon dioxide concentrating mechanism protein CcmL, Putative	+
KR76_22710		Microcompartment protein	+
KR76_22715		Hypothetical protein	+	3.84836e-05	0.230769
KR76_22720		Aminoglycoside phosphotransferase	+
KR76_22725		3-oxoacyl-[acyl-carrier protein] reductase	+
KR76_22730		Putative transcriptional regulator of N-Acetylglucosamine utilization, GntR family	+
KR76_23485		Hypothetical protein	-	0.00409788	0.30137
KR76_25920		Protein-N(5)-glutamine methyltransferase PrmC,methylates polypeptide chain release factors RF1 and RF2	-	0.00161121	0.325581
KR76_25975		Hypothetical protein	-	0.000220011	0.227488
KR76_25980		Hypothetical protein	-	0.000150567	0.240964
KR76_25985		Hypothetical protein	-
KR76_25990		ATPase component of ABC transporters with duplicated ATPase domains	-
KR76_26565		Non-specific DNA-binding protein Dps	-				Sitdec1
KR76_26570		Putative ABC transporter ATP-binding protein	+				Sitdec1

## Sheet: AcC_inc
Genes with increased expression on cortisone acetate (AcC)
Operons containing genes with increased expression on AcC, and with predicted transcriptional regulator sites
						New predicted binding motifs
Locus tag	Genes	Annotation	Strand	q-value for AcC vs C	Expression changes AcC vs C	Ugene, Meme	FIMO
KR76_01460	desA	Desferrioxamine E biosynthesis protein DesA,Siderophore biosynthesis L-2,4-diaminobutyratedecarboxylase	+	0.00470598	6.08203
KR76_01465		Siderophore biosynthesis protein, monooxygenase	+
KR76_01470	desD	Desferrioxamine E biosynthesis protein DesD, Siderophore synthetase superfamily, group C, Siderophore synthetase component, ligase	+
KR76_01475		penicillin amidase family protein	+	3.0899e-07	7.64103
KR76_01480	desC	Desferrioxamine E biosynthesis protein DesC,Siderophore synthetase small component, acetyltransferase	+	4.26236e-18	7.45304
KR76_01485		Nitrate/nitrite transporter	+	1.81209e-18	7.17647
KR76_02615		hypothetical protein	-	0.00621004	3.7619
KR76_02620		lipoprotein, NLP/P60 family	-	4.21684e-08	5.66667
KR76_02655	kstD1	3-ketosteroid-delta-1-dehydrogenase	-
KR76_02660		hypothetical protein	-
KR76_02665		LSU ribosomal protein L36p	-	5.07167e-10	7.14286
KR76_03460	panG	Ketopantoate reductase	+	5.31328e-07	4.74684
KR76_03465		Pantoate--beta-alanine ligase	+
KR76_03470		Aspartate 1-decarboxylase	+
KR76_05100		hypothetical protein	-	7.67475e-28	8
KR76_05605		Epoxide hydrolase	+
KR76_05610		Trans-aconitate 2-methyltransferase	+
KR76_05615		hypothetical protein	+	0.00339617	3.36842
KR76_06720		putative Cytochrome bd2, subunit I	+	0.000128467	7.40419
KR76_06725		putative Cytochrome bd2, subunit II	+	3.5444e-10	22.8308
KR76_06795	gabD2	aldehyde dehydrogenase gabD2	+	0.00368887	3.68852
KR76_06800		cholesterol oxidase choD	+
KR76_08160		Iron compound ABC transporter, periplasmic ironcompound-binding protein	+	3.50508e-09	5.16667
KR76_08165		ABC-type Fe3+-siderophore transport system, permease component	+
KR76_08170		ABC-type Fe3+-siderophore transport system, permease 2 component	+
KR76_08175		membrane protein	+
KR76_08185		Glutamate racemase	+
KR76_08190		Metal-dependent hydrolases of the beta-lactamasesuperfamily III	+	0.00859975	3.34259
KR76_09390		D-serine deaminase	+	3.25383e-05	4.2459
KR76_09395		putative peptidase	+
KR76_09415	dppB	Dipeptide transport system permease protein DppB	+
KR76_09420	dppB	Oligopeptide transport system permease protein OppB	+
KR76_09425	dppD	Dipeptide transport ATP-binding protein DppD	+	0.000185283	3.88
KR76_09430		Beta-lactamase	+
KR76_09435		hypothetical protein	+	0.00627571	3.2
KR76_09440		O-succinylbenzoate synthase	+	0.000151848	5.03175
KR76_09445		Choline dehydrogenase	+	4.40071e-07	4.83019
KR76_09450		Aldehyde dehydrogenase	+	2.63163e-08	5.49315
KR76_09460		Agmatinase	+	0.000237911	4
KR76_09950		membrane transport protein	+	5.27293e-05	3.83333
KR76_10530		anti-sigma factor antagonist	+
KR76_10535		Ethylmalonyl-CoA mutase,methylsuccinyl-CoA-forming	+	3.95332e-11	7.33766
KR76_10585		hypothetical protein	+
KR76_10590		3-hydroxybutyryl-CoA dehydrogenase	+	5.2652e-11	5.67273
KR76_10595		Dihydrolipoamide acyltransferase component of branched-chain alpha-keto acid dehydrogenase complex	+
KR76_10630		Crotonyl-CoA carboxylase/reductase,ethylmalonyl-CoA producing	-	0.00567807	3.47761
KR76_12060		Acyl dehydratase	-	1.45258e-218	19.1509
KR76_12065		3-oxoacyl-[acyl-carrier protein] reductase	-	5.17813e-107	16.5926
KR76_12745		GTP cyclohydrolase II	+	0	31.9412
KR76_12750		putative transmembrane protein	+	1.33943e-16	6.44444
KR76_12765		short-chain dehydrogenase/reductase SDR	+
KR76_12770	paaD	Phenylacetic acid degradation protein PaaD, thioesterase	+	1.14815e-05	6.75
KR76_13025	fadE24	acyl-CoA dehydrogenase FADE24	+	6.62113e-45	10.6714
KR76_13030	fadE23	acyl-CoA dehydrogenase FADE23	+	4.70838e-39	10.3855
KR76_13035		DNA-directed RNA polymerase subunit sigma	+	1.52472e-07	4.60714
KR76_13040		hypothetical protein	+
KR76_13555		transcriptional regulator, TetR family	+	0	71.6667
KR76_13560		3-alpha-(or 20-beta)-hydroxysteroid dehydrogenase	+	4.25321e-59	13.7674
KR76_13740		Acetyl-coenzyme A carboxyl transferase alphachain	-	1.07859e-62	11.7
KR76_13745		CAIB/BAIF family protein	-	1.54992e-39	9.43333
KR76_13915		PaaD-like protein (DUF59) involved in Fe-S cluster assembly	-				Acin2
KR76_16035		Transcriptional regulator, AsnC family	-	0.00793859	3.2381
KR76_16070		Omega-amino acid--pyruvate aminotransferase	-	0	24.5882	Acin2	Acin2
KR76_16075		4-aminobutyraldehyde dehydrogenase	+	0	30.875	Acin2	Acin2
KR76_16080		Carboxynorspermidine dehydrogenase	+	0	27
KR76_16215		Cytochrome d ubiquinol oxidase subunit I	+
KR76_16220		Cytochrome d ubiquinol oxidase subunit II	+
KR76_16225	cydCD	Transport ATP-binding protein CydCD	+	4.02274e-18	12.8901
KR76_16230		Universal stress protein family	+
KR76_16235		Universal stress protein family	+
KR76_16345		Isoquinoline 1-oxidoreductase alpha subunit	-	0.00014918	5.11111
KR76_16350		Isoquinoline 1-oxidoreductase beta subunit	-	1.78036e-05	4.25
KR76_16475		3-methyl-2-oxobutanoate hydroxymethyltransferase	+	0.00695049	4.28992
KR76_16480		hypothetical protein	+
KR76_16485		2,3,4,5-tetrahydropyridine-2,6-dicarboxylate N-acetyltransferase	+
KR76_16555		hypothetical protein	-	0.00885551	4.625
KR76_19115		D-3-phosphoglycerate dehydrogenase	-	0.00887817	3.13889
KR76_20730		Adenylate cyclase	+	0.000424566	3.61111
KR76_21155		Isochorismate synthase of siderophore biosynthesis	-
KR76_21160		hypothetical protein	-	0.00349818	4.41667
KR76_21360		carbon monoxide dehydrogenase G protein	-	6.0459e-14	6.68085
KR76_21365		Carbon monoxide dehydrogenase medium chain	-	3.33571e-15	7.86452
KR76_21370		Carbon monoxide dehydrogenase large chain	-	0.000250531	7.19748
KR76_21375		Carbon monoxide dehydrogenase small chain	-	6.91827e-05	4.45498
KR76_22905		Transcriptional regulatory protein glnR	+	5.12836e-08	5.41176
KR76_24085		putative oxidoreductase/Short-chain dehydrogenase	-
KR76_24090		hypothetical protein	-
KR76_24095		glycoside hydrolase, family 43	-
KR76_24100		3-methylmercaptopropionyl-CoA dehydrogenase(DmdC)	-	2.16007e-10	8.69136		Acin1
KR76_24105		hypothetical protein	+				Acin1
KR76_24345		hypothetical protein	-
KR76_24350	cbtA	putative cobalt transporter CbtA	-
KR76_24355		hypothetical protein	-
KR76_24360		putative transmembrane nitrile hydratase	-
KR76_24365		Cobalt-containing nitrile hydratase subunit alpha	-	2.1801e-05	5.83333
KR76_24370		Cobalt-containing nitrile hydratase subunit beta	-
KR76_24375		Amidase clustered with urea ABC transporter and nitrile hydratase functions	-
KR76_24385		Aldehyde dehydrogenase	-	0	39.1395
KR76_24390		ATPase associated with various cellularactivities, AAA_5	-	0	26.1304
KR76_24395		MoxR-like ATPase	-	2.22569e-150	26.1064
KR76_24400		Alcohol dehydrogenase	-	1.13869e-53	20.0136	Acin1	Acin1
KR76_24405		putative transcriptional regulator	+	5.48789e-41	9.76923	Acin1	Acin1
KR76_24685		Chitinase	-	0.000120675	3.83333
KR76_24710		GAF domain-containing protein	+	8.42854e-237	19.8537
KR76_24715		Aldehyde dehydrogenase	+	0	459.316
KR76_24720		hypothetical protein	+	0	390.9
KR76_24770		Mycofactocin system small protein	+	2.47854e-10	14.2258
KR76_24775		Mycofactocin radical SAM maturase	+	2.11654e-06	5.94475
KR76_24780		L-lactate dehydrogenase	+	5.89377e-13	8.48804
KR76_24785		Creatinine amidohydrolase	+	3.32428e-13	5.89231
KR76_24790		putative dehydrogenase	+	2.51421e-10	5.2963
KR76_24795		Mycofactocin system glycosyltransferase	+	5.64138e-26	8
KR76_24800		Endoribonuclease L-PSP	+
KR76_25695		Short-chain dehydrogenase/reductase SDR	-				Acin3
KR76_25825	mobA	Molybdopterin-guanine dinucleotide biosynthesisprotein MobA	+	0.000115255	3.75
KR76_25830		putative molybdopterin-guanine dinucleotide biosynthesis protein	+
KR76_25835		Quinone oxidoreductase	+
KR76_26400		Transcriptional regulator, PadR family	-	0.00443714	3.26316
KR76_26470		Superoxide dismutase [Mn]	-				Acin3
KR76_26475		hypothetical protein	+			Acin3	Acin3
KR76_26480		2-nitropropane dioxygenase	+	3.67471e-12	5.66667
KR76_26655		sugar transporter family protein	+	2.15346e-20	7.16667
KR76_26840		Aldehyde dehydrogenase	-
KR76_26845	potC	Spermidine Putrescine ABC transporter permease component potC	-
KR76_26850	potB	Spermidine Putrescine ABC transporter permease component PotB	-
KR76_26855	potD	ABC transporter, periplasmic spermidineputrescine-binding protein PotD	-	3.73567e-18	9.66667
KR76_26860	potA	Putrescine transport ATP-binding protein PotA	-
							Acin1
KR76_26730		hypothetical protein	+
KR76_27060		Oxidoreductase	-	0	28.9167		Acin1
KR76_27065		hypothetical protein	-
KR76_27125	kstD2	3-ketosteroid-delta-1-dehydrogenase	-	0	1207.7	Acin1; Acin3	Acin1; Acin3
KR76_27130		transcriptional regulator, TetR family	+	3.3663e-41	10	Acin1; Acin3	Acin1; Acin3
KR76_27320		3-hydroxyisobutyryl-CoA hydrolase	-
KR76_27325		hypothetical protein	-
KR76_27330		Transcriptional regulator, MerR family	-
KR76_27335		putative ABC drug resistance transporter, permease component	-
KR76_27340		ABC transporter, ATP-binding component	-
KR76_27345		hypothetical protein	-
KR76_27350		peptidase M15B and M15C, D,D-carboxypeptidase VanY/endolysins	-
KR76_27355		major facilitator superfamily MFS_1	-
KR76_27360		hypothetical protein	-
KR76_27365		peptidase S15	-
KR76_27370		hypothetical protein	-
KR76_00171		hypothetical protein	-	1.34651e-228	18.973
KR76_27375		Vitamin B12 ABC transporter, B12-binding component BtuF	-			Acin3	Acin3
KR76_27380		ABC-type Fe3+-siderophore transport system, permease component	+				Acin3

## Sheet: AcC_dec
Genes with decreased expression on cortisone acetate (AcC)
Predicted operons containing genes with decreased expression on AcC
Locus tag	Genes	Annotation	Strand	q-value for AcC vs C	Expression changes AcC vs C
KR76_05520		hypothetical protein	+
KR76_05525		oxidoreductase, short chain dehydrogenase/reductase family	+
KR76_00048		hypothetical protein	+	0.00716558	0.28
KR76_00049		hypothetical protein	+
KR76_05530		hypothetical protein	+
KR76_05535		hypothetical protein	+
KR76_05540		Manganese transport protein MntH	+
KR76_05545		hypothetical protein	+
KR76_05550		hypothetical protein	+
KR76_03180		protein of unknown function DUF305	+	0.000174702	0.1925
KR76_05280		Flagellar biosynthesis protein FliL	-
KR76_05285		Flagellar motor rotation protein MotB	-
KR76_05290		Flagellar motor rotation protein MotA	-
KR76_05295		Flagellar protein FlbD	-
KR76_05300		Flagellar hook protein FlgE	-	8.3697e-24	0.114504
KR76_05305		Flagellar basal-body rod modification protein FlgD	-
KR76_05310		hypothetical protein	-
KR76_05315		Membrane-bound lytic murein transglycosylase D precursor	-
KR76_05320		hypothetical protein	-
KR76_05325		Flagellum-specific ATP synthase FliI	-
KR76_05330		Flagellar assembly protein FliH	-
KR76_05335		Flagellar motor switch protein FliG	-
KR76_05340		Flagellar M-ring protein FliF	-
KR76_05345		Flagellar hook-basal body complex protein FliE	-
KR76_05350		Flagellar basal-body rod protein FlgC	-
KR76_05355		Flagellar basal-body rod protein FlgB	-
KR76_05430		hypothetical protein	+	0.000376009	0.24
KR76_05435		Flagellar hook-associated protein FlgK	+	0.00510479	0.258065
KR76_05440		Flagellar hook-associated protein FlgL	+	4.77709e-10	0.159091
KR76_05445		Flagellar assembly factor FliW	+
KR76_05460		hypothetical protein	+
KR76_05465		ABC transporter ATP-binding protein	+
KR76_05470		hypothetical protein	+
KR76_05475		hypothetical protein	+
KR76_05480		Signal transduction histidine kinase CheA	+
KR76_05485		Positive regulator of CheA protein activity (CheW)	+
KR76_05490		Methyl-accepting chemotaxis protein	+	1.03742e-05	0.195122
KR76_07635		3-ketoacyl-(acyl-carrier-protein) reductasefabG	+	1.51013e-08	0.175
KR76_07645		acyl-CoA dehydrogenase FadE2	+	0.00074172	0.216667
KR76_07650		ABC transporter ATP-binding protein	+
KR76_07920		hypothetical protein	-	3.28974e-12	0.135593
KR76_07925		hypothetical protein	-
KR76_08410		hypothetical protein	+	2.37431e-18	0.125
KR76_08415		hypothetical protein	+
KR76_08420		NADP-dependent malic enzyme	+
KR76_09315		WhiB-family transcriptional regulator	+	1.19887e-22	0.0993432
KR76_10290		Multidrug resistance protein B	+	0.00113793	0.205607
KR76_11040		Two component transcriptional regulator, LuxR family	-
KR76_11045		Sensor histidine kinase	-
KR76_11050		Type II/IV secretion system protein TadC, associated with Flp pilus assembly	-
KR76_11055		Flp pilus assembly protein TadB	-
KR76_11060		Type II/IV secretion system ATP hydrolase TadA/VirB11/CpaF, TadA subfamily	-
KR76_11065		Type II/IV secretion system ATPase TadZ/CpaE, associated with Flp pilus assembly	-
KR76_11070		Flp pilus assembly protein RcpC/CpaB	-	0.00380236	0.238806
KR76_14925		Non-specific DNA-binding protein Dps	+	2.93831e-07	0.190217
KR76_15355		Potassium channel protein	-
KR76_15360		Inner membrane protein YihY, formerly thought to be RNase BN	-
KR76_15365		C4-dicarboxylate-transport transmembrane proteinDctA	-	0.00188239	0.165033
KR76_15895		Transcriptional regulator, AraC family	-	1.42306e-13	0.128205
KR76_15900		Bona fide RidA/YjgF/TdcF/RutC subgroup	-	0	0.0266667
KR76_17350		Acetyltransferase, GNAT family	-
KR76_17355		Microcystin dependent protein	-	0.00852002	0.283333
KR76_17360		Microcystin dependent protein	-
KR76_17365		Microcystin dependent protein	-
KR76_17370		Hemolysin-type calcium-binding region	-
KR76_19030		Branched-chain amino acid aminotransferase	-
KR76_19035		3-isopropylmalate dehydrogenase	-
KR76_19040		hypothetical protein	-	0.00138712	0.291667
KR76_19940		ThiJ/PfpI family protein	+	8.39768e-20	0.101695
KR76_20045		Homogentisate 1,2-dioxygenase	-	7.73197e-112	0.0568182
KR76_20050		hypothetical protein	+
KR76_20055		Fumarylacetoacetase	+	3.13918e-16	0.134615
KR76_20060		Transcriptional regulator, IclR family	+
KR76_21085		Glycerol-3-phosphate ABC transporter,ATP-binding protein UgpC	+	8.25132e-09	0.161765
KR76_21090		hypothetical protein	+
KR76_23200		Ribose ABC transport system, permease protein RbsC	-
KR76_23205		Nucleoside ABC transporter, permease protein 1	-
KR76_23210	rbsA	Ribose ABC transport system, ATP-binding protein RbsA	-
KR76_23215		hypothetical protein	-	6.82734e-12	0.153846
KR76_23370		Cytosine deaminase	+	3.57499e-05	0.212598
KR76_23375		Cytosine permease	+
KR76_23395		Adenylate cyclase	+	1.98321e-35	0.0995851
KR76_23400		putative transmembrane protein	+
KR76_25000		4-hydroxyphenylpyruvate dioxygenase	+	3.06718e-173	0.0358467
KR76_25005		Glu/Leu/Phe/Val dehydrogenase family protein	+	1.76448e-141	0.034369
KR76_26215		Transporter	+	1.0497e-22	0.116935
KR76_26220		hypothetical protein	+	0.000151837	0.221311
KR76_26225		Transporter	+
